# Supplementary material for: Characterization of Plant-Growth-Promoting Rhizobacteria for Tea Plant (Camellia sinensis) Development and Soil Nutrient Enrichment
Source: Plants (Basel). 2024 Sep 23;13(18):2659. doi: 10.3390/plants13182659 (PMC11434996; doi:10.3390/plants13182659)
Supplement: Supplementary file 1 [file plants-13-02659-s001.zip]

Archive with 1 entries (1 files):
- plants-3147830-supplementary.pdf
